# Supplementary material for: iRDA: a new filter towards predictive, stable, and enriched candidate genes
Source: BMC Genomics. 2015 Dec 9;16:1041. doi: 10.1186/s12864-015-2129-5 (PMC4673793; doi:10.1186/s12864-015-2129-5)
Supplement: Additional file 1 — Table S1. Data repositories. The file provides data repositories of seven cancer benchmarks summarised in Table 2. (XLSX 10 kb) [file 12864_2015_2129_MOESM1_ESM.xlsx]

## Sheet: 工作表1
	1. Brain	2. CNS	3. Colon	4. Leukemia	5. Lung	6. Lymphoma	7. Prostate
Depository	BI Brain	BI CNS	Princeton GEP	BI Leuk	Brigham and Women's Hospital	BI Lymph	BI Prostate
Expression Data	Classics	Dataset C	I2000	Train	profiling data	profiling data	profiling data
	NonClassics			Test
Clinical Label	Classics	Dataset C	tissues	Train	MPM_ADCA	DLBCL_FL	Tumor_Normal
	NonClassics			Test
