# Supplementary material for: iRDA: a new filter towards predictive, stable, and enriched candidate genes
Source: BMC Genomics. 2015 Dec 9;16:1041. doi: 10.1186/s12864-015-2129-5 (PMC4673793; doi:10.1186/s12864-015-2129-5)
Supplement: Additional file 2 — Table S2. Parsimonious gene sets of error performance. The file provides all the gene sets of four filters over eleven datasets based on generalisation error rate from Tables 3 and 7. (XLSX 19 kb) [file 12864_2015_2129_MOESM2_ESM.xlsx]

## Sheet: Brain
mRMR			CMIM			FCBF			iRDA
ID	GB Accession	Gene Symbol	ID	GB Accession	Gene Symbol	ID	GB Accession	Gene Symbol	ID	GB Accession	Gene Symbol
35852_at	AB014558	CRY2	35852_at	AB014558	CRY2	35852_at	AB014558	CRY2	35852_at	AB014558	CRY2
38072_at	AL031432	C1orf63	35968_s_at	AF001307	ARNT	32954_at	U79263	RIF1	32815_at	AI687419	---
36204_at	Y00815	PTPRF	32954_at	U79263	RIF1	1196_at	D00591	RCC1	38614_s_at	U77413	OGT
32954_at	U79263	RIF1	1196_at	D00591	RCC1	630_at	L39874	DCTD
			35541_r_at	AB007975	---

## Sheet: CNS
mRMR			CMIM			FCBF			iRDA
ID	GB Accession	Gene Symbol	ID	GB Accession	Gene Symbol	ID	GB Accession	Gene Symbol	ID	GB Accession	Gene Symbol
D43682_s_at	D43682	ACADVL	D43682_s_at	D43682	ACADVL	D43682_s_at	D43682	ACADVL	M93426_at	M93426	PTPRZ1
D17793_at	D17793	AKR1C3	D17793_at	D17793	AKR1C3	U49928_at	U49928	TAB1	D43682_s_at	D43682	ACADVL
						D17793_at	D17793	AKR1C3	U49928_at	U49928	TAB1
						M63962_rna1_at	M63962	ATP4A
						M60748_at	M60748	HIST1H1E
						U82535_at	U82535	FAAH

## Sheet: Colon
mRMR		CMIM		FCBF		iRDA
GB Accession	Gene Symbol	GB Accession	Gene Symbol	GB Accession	Gene Symbol	GB Accession	Gene Symbol
M76378	---	M76378	---	M76378	---	X70326	MARCKSL1
X63629	CDH3	X63629	CDH3	M22382	HSPD1	M76378	---
D42047	GPD1L
M22382	HSPD1
M26383	IL8

## Sheet: Leukemia
mRMR			CMIM			FCBF			iRDA
ID	GB Accession	Gene Symbol	ID	GB Accession	Gene Symbol	ID	GB Accession	Gene Symbol	ID	GB Accession	Gene Symbol
U46499_at	U46499	MGST1	U46499_at	U46499	MGST1	U46499_at	U46499	MGST1	M23197_at	M23197	CD33
X66867_cds1_at	X66867	MAX	X66867_cds1_at	X66867	MAX	X95735_at	X95735	ZYX	M92287_at	M92287	CCND3
X95735_at	X95735	ZYX	J05243_at	J05243	SPTAN1	M31523_at	M31523	TCF3	M11722_at	M11722	DNTT
M31523_at	M31523	TCF3	M92287_at	M92287	CCND3
			M31523_at	M31523	TCF3

## Sheet: Lung
mRMR			CMIM			FCBF			iRDA
ID	GB Accession	Gene Symbol	ID	GB Accession	Gene Symbol	ID	GB Accession	Gene Symbol	ID	GB Accession	Gene Symbol
36533_at	D83402	PTGIS	36533_at	D83402	PTGIS	37157_at	X56667	CALB2	34033_s_at	U82278	LILRA2
769_s_at	D00017	ANXA2 /// ANXA2P1 /// ANXA2P3	33328_at	W28612	HEG1	36533_at	D83402	PTGIS	36533_at	D83402	PTGIS
			34320_at	AL050224	PTRF	37954_at	X16662	ANXA8 /// ANXA8L1 /// ANXA8L2	1500_at	X51630	WT1
			33833_at	J05243	SPTAN1	1500_at	X51630	WT1
			376_at	AB000220	SEMA3C

## Sheet: Lymphoma
mRMR			CMIM			FCBF			iRDA
ID	GB Accession	Gene Symbol	ID	GB Accession	Gene Symbol	ID	GB Accession	Gene Symbol	ID	GB Accession	Gene Symbol
X02152_at	X02152	LDHA	X02152_at	X02152	LDHA	X02152_at	X02152	LDHA	L42324_at	L42324	GPR18
M94880_f_at	M94880	HLA-A	L42324_at	L42324	GPR18				X02152_at	X02152	LDHA
M57710_at	M57710	LGALS3							HG2279-HT2375_at	---	---
D55716_at	D55716	MCM7

## Sheet: Prostate
mRMR			CMIM			FCBF			iRDA
ID	GB Accession	Gene Symbol	ID	GB Accession	Gene Symbol	ID	GB Accession	Gene Symbol	ID	GB Accession	Gene Symbol
37639_at	X07732	HPN	37639_at	X07732	HPN	37639_at	X07732	HPN	31477_at	L08044	TFF3
31952_at	X69391	RPL6	38456_s_at	AL049650	SNRPB	37720_at	M22382	HSPD1	37639_at	X07732	HPN
37720_at	M22382	HSPD1	37720_at	M22382	HSPD1	40282_s_at	M84526	CFD	40282_s_at	M84526	CFD
38087_s_at	W72186	S100A4	1787_at	U22398	CDKN1C	41288_at	AL036744	CALM1
556_s_at	M96233	GSTM1 /// GSTM2 /// GSTM4	39827_at	AA522530	DDIT4	1767_s_at	X14885	TGFB3
			40508_at	AF025887	GSTA4

## Sheet: MM
mRMR			CMIM			FCBF			iRDA
ID	GB Accession	Gene Symbol	ID	GB Accession	Gene Symbol	ID	GB Accession	Gene Symbol	ID	GB Accession	Gene Symbol
37451_at	AL109695	SLCO3A1	37451_at	AL109695	SLCO3A1	37451_at	AL109695	SLCO3A1	35977_at	AB020315	DKK1
34571_at	D10384	GNAT2	34571_at	D10384	GNAT2	35977_at	AB020315	DKK1	37451_at	AL109695	SLCO3A1
40574_at	AA868268	MAP3K9	35977_at	AB020315	DKK1	34571_at	D10384	GNAT2	34571_at	D10384	GNAT2
35977_at	AB020315	DKK1	564_at	M69013	GNA11	883_s_at	M54915	PIM1	32989_at	X58964	RFX1
32989_at	X58964	RFX1	40045_g_at	AF009425	C18orf1	564_at	M69013	GNA11	40045_g_at	AF009425	C18orf1
39767_at	D13627	CCT8	40574_at	AA868268	MAP3K9	39767_at	D13627	CCT8	35803_at	S82240	RND3
883_s_at	M54915	PIM1				32114_s_at	S46950	ADORA2A /// SPECC1L	33128_s_at	W68521	CST6
						40574_at	AA868268	MAP3K9	39332_at	AF035316	TUBB2B
						40785_g_at	Z69030	PPP2R5C	34632_r_at	Z23091	GP5
						40412_at	AA203476	PTTG1	31911_at	AF000989	TMSB4Y

## Sheet: MS
mRMR	CMIM	FCBF	iRDA
GB Accession	GB Accession	GB Accession	GB Accession
AA459308	AA459308	AA459308	AA418674
H37774	H37774	AA485226	AA459308
N27159	N27159	AA733038	AA733038
R38717	T94169		H37774
	AA733038		AA664241
	AA418674		R91916
	R26732

## Sheet: HIV
mRMR			CMIM			FCBF			iRDA
ID	GB Accession	Gene Symbol	ID	GB Accession	Gene Symbol	ID	GB Accession	Gene Symbol	ID	GB Accession	Gene Symbol
211122_s_at	AF002985.1	H174	211122_s_at	AF002985.1	H174	211122_s_at	AF002985.1	H174	204655_at	NM_002985.1	SCYA5
206693_at	NM_000880.1	IL7	226736_at	BE568660	---	204655_at	NM_002985.1	SCYA5	210982_s_at	M60333.1	HLA-DRA
226736_at	BE568660	---	211430_s_at	M87789.1	---	212560_at	AV728268	---	212560_at	AV728268	---
212560_at	AV728268	---	204655_at	NM_002985.1	SCYA5	202222_s_at	NM_001927.1	DES	211528_x_at	M90685.1	HLA-G2.2
204655_at	NM_002985.1	SCYA5	211528_x_at	M90685.1	HLA-G2.2	207181_s_at	NM_001227.1	CASP7	226736_at	BE568660	---
MTCYB_at	---	---	205210_at	NM_004257.1	TRAP-1	226736_at	BE568660	---	213164_at	AI867198	SLC5A3
202735_at	NM_006579.1	EBP	212560_at	AV728268	---	204809_at	NM_006660.3	CLPX	200871_s_at	NM_002778.1	PSAP
210982_s_at	M60333.1	HLA-DRA	204809_at	NM_006660.3	CLPX				217987_at	NM_019048.1	FLJ20752

[truncated: 1 more sheets: AD]
