# Supplementary material for: iRDA: a new filter towards predictive, stable, and enriched candidate genes
Source: BMC Genomics. 2015 Dec 9;16:1041. doi: 10.1186/s12864-015-2129-5 (PMC4673793; doi:10.1186/s12864-015-2129-5)
Supplement: Additional file 3 — Table S3. Parsimonious gene sets of AUC performance. The file provides all the gene sets of four filters over eleven datasets based on AUC measurement from Tables 4 and 7. (XLSX 20 kb) [file 12864_2015_2129_MOESM3_ESM.xlsx]

## Sheet: Brain
mRMR			CMIM			FCBF			iRDA
ID	GB Accession	Gene Symbol	ID	GB Accession	Gene Symbol	ID	GB Accession	Gene Symbol	ID	GB Accession	Gene Symbol
35852_at	AB014558	CRY2	35852_at	AB014558	CRY2	35852_at	AB014558	CRY2	35852_at	AB014558	CRY2
38072_at	AL031432	C1orf63	35968_s_at	AF001307	ARNT	32954_at	U79263	RIF1	32815_at	AI687419	---
36204_at	Y00815	PTPRF	32954_at	U79263	RIF1	1196_at	D00591	RCC1	38614_s_at	U77413	OGT
32954_at	U79263	RIF1	1196_at	D00591	RCC1	630_at	L39874	DCTD
38207_at	AW006742	NEAT1				38072_at	AL031432	C1orf63

## Sheet: CNS
mRMR			CMIM			FCBF			iRDA
ID	GB Accession	Gene Symbol	ID	GB Accession	Gene Symbol	ID	GB Accession	Gene Symbol	ID	GB Accession	Gene Symbol
D43682_s_at	D43682	ACADVL	D43682_s_at	D43682	ACADVL	D43682_s_at	D43682	ACADVL	U50136_rna1_at	U50136	LTC4S
D17793_at	D17793	AKR1C3	D17793_at	D17793	AKR1C3	U49928_at	U49928	TAB1	U49928_at	U49928	TAB1
L48513_at	L48513	PON2	U49928_at	U49928	TAB1	D17793_at	D17793	AKR1C3	AFFX-BioDn-5_st	---	---
U49928_at	U49928	TAB1	X52075_rna1_at	X52075	SPN	M63962_rna1_at	M63962	ATP4A	U66468_at	U66468	CGREF1
						M60748_at	M60748	HIST1H1E	U46746_s_at	U46746	DTNA

## Sheet: Colon
mRMR		CMIM		FCBF		iRDA
GB Accession	Gene Symbol	GB Accession	Gene Symbol	GB Accession	Gene Symbol	GB Accession	Gene Symbol
M76378	---	M76378	---	M76378	---	M22382	HSPD1
X63629	CDH3	X63629	CDH3	M22382	HSPD1	M76378	---
D42047	GPD1L	U25138	KCNMB1	X63629	CDH3	T47377	S100P
M22382	HSPD1	R39209	HIVEP2			M55422	ZNF117
		M22382	HSPD1

## Sheet: Leukemia
mRMR			CMIM			FCBF			iRDA
ID	GB Accession	Gene Symbol	ID	GB Accession	Gene Symbol	ID	GB Accession	Gene Symbol	ID	GB Accession	Gene Symbol
U46499_at	U46499	MGST1	U46499_at	U46499	MGST1	U46499_at	U46499	MGST1	M23197_at	M23197	CD33
X66867_cds1_at	X66867	MAX	X66867_cds1_at	X66867	MAX	X95735_at	X95735	ZYX	M92287_at	M92287	CCND3
X95735_at	X95735	ZYX	J05243_at	J05243	SPTAN1	M31523_at	M31523	TCF3	M11722_at	M11722	DNTT
M31523_at	M31523	TCF3	M92287_at	M92287	CCND3

## Sheet: Lung
mRMR			CMIM			FCBF			iRDA
ID	GB Accession	Gene Symbol	ID	GB Accession	Gene Symbol	ID	GB Accession	Gene Symbol	ID	GB Accession	Gene Symbol
36533_at	D83402	PTGIS	36533_at	D83402	PTGIS	37157_at	X56667	CALB2	36533_at	D83402	PTGIS
769_s_at	D00017	ANXA2 /// ANXA2P1 /// ANXA2P3	33328_at	W28612	HEG1	36533_at	D83402	PTGIS	37157_at	X56667	CALB2
1500_at	X51630	WT1	34320_at	AL050224	PTRF	37954_at	X16662	ANXA8 /// ANXA8L1 /// ANXA8L2	41246_at	AL040655	SERPINE2
33328_at	W28612	HEG1	33833_at	J05243	SPTAN1	1500_at	X51630	WT1	1736_at	M62402	IGFBP6
			376_at	AB000220	SEMA3C

## Sheet: Lymphoma
mRMR			CMIM			FCBF			iRDA
ID	GB Accession	Gene Symbol	ID	GB Accession	Gene Symbol	ID	GB Accession	Gene Symbol	ID	GB Accession	Gene Symbol
X02152_at	X02152	LDHA	X02152_at	X02152	LDHA	X02152_at	X02152	LDHA	L42324_at	L42324	GPR18
M94880_f_at	M94880	HLA-A	L42324_at	L42324	GPR18	J03909_at	J03909	IFI30	X02152_at	X02152	LDHA
M57710_at	M57710	LGALS3	M63379_at	M63379	CLU	D79997_at	D79997	MELK	HG2279-HT2375_at	---	---
D55716_at	D55716	MCM7	L33930_s_at	L33930	CD24	L17131_rna1_at	L17131	HMGA1
D87119_at	D87119	TRIB2				M13792_at	M13792	ADA

## Sheet: Prostate
mRMR			CMIM			FCBF			iRDA
ID	GB Accession	Gene Symbol	ID	GB Accession	Gene Symbol	ID	GB Accession	Gene Symbol	ID	GB Accession	Gene Symbol
37639_at	X07732	HPN	37639_at	X07732	HPN	37639_at	X07732	HPN	40282_s_at	M84526	CFD
31952_at	X69391	RPL6	38456_s_at	AL049650	SNRPB	37720_at	M22382	HSPD1	37639_at	X07732	HPN
37720_at	M22382	HSPD1	37720_at	M22382	HSPD1	40282_s_at	M84526	CFD	41288_at	AL036744	CALM1
38087_s_at	W72186	S100A4	1787_at	U22398	CDKN1C	41288_at	AL036744	CALM1	40305_r_at	AF022913	PIGK
556_s_at	M96233	GSTM1 /// GSTM2 /// GSTM4	39827_at	AA522530	DDIT4	1767_s_at	X14885	TGFB3	39006_r_at	AB018257	LTN1
41288_at	AL036744	CALM1	40508_at	AF025887	GSTA4	39315_at	U83508	ANGPT1	31477_at	L08044	TFF3
863_g_at	U04313	SERPINB5				556_s_at	M96233	GSTM1 /// GSTM2 /// GSTM4	34974_at	Y13323	ADAMDEC1

## Sheet: MM
mRMR			CMIM			FCBF			iRDA
ID	GB Accession	Gene Symbol	ID	GB Accession	Gene Symbol	ID	GB Accession	Gene Symbol	ID	GB Accession	Gene Symbol
37451_at	AL109695	SLCO3A1	37451_at	AL109695	SLCO3A1	37451_at	AL109695	SLCO3A1	37451_at	AL109695	SLCO3A1
34571_at	D10384	GNAT2	34571_at	D10384	GNAT2	35977_at	AB020315	DKK1	35977_at	AB020315	DKK1
40574_at	AA868268	MAP3K9	35977_at	AB020315	DKK1	34571_at	D10384	GNAT2	34571_at	D10384	GNAT2
35977_at	AB020315	DKK1	564_at	M69013	GNA11	883_s_at	M54915	PIM1	883_s_at	M54915	PIM1
32989_at	X58964	RFX1	40045_g_at	AF009425	C18orf1	564_at	M69013	GNA11	564_at	M69013	GNA11
39767_at	D13627	CCT8	40574_at	AA868268	MAP3K9	39767_at	D13627	CCT8	37415_at	AB018258	ATP10B
883_s_at	M54915	PIM1	883_s_at	M54915	PIM1	32114_s_at	S46950	ADORA2A /// SPECC1L	40574_at	AA868268	MAP3K9
38013_at	AL096842	MTUS1	38013_at	AL096842	MTUS1	40574_at	AA868268	MAP3K9	32989_at	X58964	RFX1
31410_at	AF023614	TNFRSF13B	32989_at	X58964	RFX1	40785_g_at	Z69030	PPP2R5C	40045_g_at	AF009425	C18orf1
					ADORA2A /// SPECC1L	40412_at	AA203476

## Sheet: MS
mRMR	CMIM	FCBF	iRDA
GB Accession	GB Accession	GB Accession	GB Accession
AA459308	AA459308	AA459308	T94169
H37774	H37774	AA485226	AA459308
N27159	N27159	AA733038	AA455227
R38717		W71984	AA868008
		AA479928
		AA418674
		T94169

## Sheet: HIV
mRMR			CMIM			FCBF			iRDA
ID	GB Accession	Gene Symbol	ID	GB Accession	Gene Symbol	ID	GB Accession	Gene Symbol	ID	GB Accession	Gene Symbol
211122_s_at	AF002985.1	H174	211122_s_at	AF002985.1	H174	211122_s_at	AF002985.1	H174	204655_at	NM_002985.1	SCYA5
206693_at	NM_000880.1	IL7	226736_at	BE568660	---	204655_at	NM_002985.1	SCYA5	210982_s_at	M60333.1	HLA-DRA
226736_at	BE568660	---	211430_s_at	M87789.1	---	212560_at	AV728268	---	212560_at	AV728268	---
212560_at	AV728268	---	204655_at	NM_002985.1	SCYA5	202222_s_at	NM_001927.1	DES	211528_x_at	M90685.1	HLA-G2.2
204655_at	NM_002985.1	SCYA5	211528_x_at	M90685.1	HLA-G2.2	207181_s_at	NM_001227.1	CASP7	226736_at	BE568660	---
MTCYB_at	---	---	205210_at	NM_004257.1	TRAP-1	226736_at	BE568660	---	213164_at	AI867198	SLC5A3
202735_at	NM_006579.1	EBP	212560_at	AV728268	---	204809_at	NM_006660.3	CLPX	200871_s_at	NM_002778.1	PSAP
210982_s_at	M60333.1	HLA-DRA	204809_at	NM_006660.3	CLPX				217987_at	NM_019048.1	FLJ20752

[truncated: 1 more sheets: AD]
