# Supplementary material for: iRDA: a new filter towards predictive, stable, and enriched candidate genes
Source: BMC Genomics. 2015 Dec 9;16:1041. doi: 10.1186/s12864-015-2129-5 (PMC4673793; doi:10.1186/s12864-015-2129-5)
Supplement: Additional file 5 — Table S5. Candidate genes. The file provides all the candidate genes selected by four filters over eleven datasets to be evaluated in Figs. 2, 3, 4, 5, 6, 7, 8, 9, 10, 11, 12, 13, 14, 15, 16, 17, 18, 19, 20, 21, 22 and 23. (XLSX 36 kb) [file 12864_2015_2129_MOESM5_ESM.xlsx]

## Sheet: Brain
mRMR			CMIM			FCBF			iRDA
ID	GB Accession	Gene Symbol	ID	GB Accession	Gene Symbol	ID	GB Accession	Gene Symbol	ID	GB Accession	Gene Symbol
35852_at	AB014558	CRY2	35852_at	AB014558	CRY2	35852_at	AB014558	CRY2	35852_at	AB014558	CRY2
38072_at	AL031432	C1orf63	35968_s_at	AF001307	ARNT	32954_at	U79263	RIF1	32815_at	AI687419	---
36204_at	Y00815	PTPRF	32954_at	U79263	RIF1	1196_at	D00591	RCC1	38614_s_at	U77413	OGT
32954_at	U79263	RIF1	1196_at	D00591	RCC1	630_at	L39874	DCTD	32954_at	U79263	RIF1
38207_at	AW006742	NEAT1	35541_r_at	AB007975	---	38072_at	AL031432	C1orf63	38340_at	AB014555	HIP1R
37502_at	AF092563	SMC2	32815_at	AI687419	---	36649_at	X66113	EXOSC10	37573_at	AF007150	ANGPTL2
630_at	L39874	DCTD	38207_at	AW006742	NEAT1	32621_at	M97388	DR1	32807_at	AF004292	KBTBD2
35541_r_at	AB007975	---	38072_at	AL031432	C1orf63	1854_at	X13293	MYBL2	39629_at	U03090	PLA2G5

## Sheet: CNS
mRMR			CMIM			FCBF			iRDA
ID	GB Accession	Gene Symbol	ID	GB Accession	Gene Symbol	ID	GB Accession	Gene Symbol	ID	GB Accession	Gene Symbol
D43682_s_at	D43682	ACADVL	D43682_s_at	D43682	ACADVL	D43682_s_at	D43682	ACADVL	D43682_s_at	D43682	ACADVL
D17793_at	D17793	AKR1C3	D17793_at	D17793	AKR1C3	U49928_at	U49928	TAB1	M63962_rna1_at	M63962	ATP4A
L48513_at	L48513	PON2	U49928_at	U49928	TAB1	D17793_at	D17793	AKR1C3	M60748_at	M60748	HIST1H1E
U49928_at	U49928	TAB1	X52075_rna1_at	X52075	SPN	M63962_rna1_at	M63962	ATP4A	L48513_at	L48513	PON2
X52075_rna1_at	X52075	SPN	L48513_at	L48513	PON2	M60748_at	M60748	HIST1H1E	U49928_at	U49928	TAB1
U21936_at	U21936	SLC15A1	U37673_at	U37673	AP3B2	U82535_at	U82535	FAAH	D17793_at	D17793	AKR1C3
HG2417-HT2513_at	---	---	U21936_at	U21936	SLC15A1	S76853_s_at	S76853	---	U82467_at	U82467	TUB
M73547_at	M73547	REEP5	X56654_at	X56654	DSG1	L48513_at	L48513	PON2	U37673_at	U37673	AP3B2
U82535_at	U82535	FAAH	HG998-HT998_s_at	---	---	U09937_rna1_s_at	U09937	PLAUR	U08998_at	U08998	TARBP2
M90696_at	M90696	CTSS	U09937_rna1_s_at	U09937	PLAUR	L33799_at	L33799	PCOLCE	U50136_rna1_at	U50136	LTC4S
U37673_at	U37673	AP3B2	U82535_at	U82535	FAAH	M90696_at	M90696	CTSS	M64347_at	M64347	FGFR3
U09937_rna1_s_at	U09937	PLAUR	HG2417-HT2513_at	---	---	U29700_at	U29700	AMHR2	L33799_at	L33799	PCOLCE
S76853_s_at	S76853	---	U95740_rna2_at	---	C16orf45	U21936_at	U21936	SLC15A1	U82535_at	U82535	FAAH
U82467_at	U82467	TUB	M60748_at	M60748	HIST1H1E	X54162_at	X54162	LMOD1	M73547_at	M73547	REEP5
L13923_at	L13923	FBN1	U82467_at	U82467	TUB	X70070_at	X70070	NTSR1	M34677_at	M34677	F8A3///F8A2///F8A1
X56654_at	X56654	DSG1	M73547_at	M73547	REEP5	X70811_at	X70811	ADRB3	U53204_at	U53204	PLEC
L40379_at	L40379	TRIP10	D86479_at	D86479	AEBP1	S66541_s_at	S66541	GAP43	S71824_at	S71824	NCAM1
AC002115_rna2_at	---	RBM42	U08998_at	U08998	TARBP2	S71824_at	S71824	NCAM1	L13972_at	L13972	ST3GAL1
M60748_at	M60748	HIST1H1E	M63962_rna1_at	M63962	ATP4A	HG2663-HT2759_at	---	---	HG2797-HT2906_s_at	---	---
L33799_at	L33799	PCOLCE	U64998_at	U64998	RNASE6	M93426_at	M93426	PTPRZ1	L40379_at	L40379	TRIP10
AFFX-HUMTFRR/M11507_M_at	---	TFRC	L02840_at	L02840	KCNB1	L33262_s_at	L33262	RAD52	U90912_at	U90912	CCSER2
X69398_at	X69398	CD47	L33243_at	L33243	PKD1				HG998-HT998_s_at	---	---
X54162_at	X54162	LMOD1	U96191_at	U96191	---				S62539_at	S62539	IRS1
HG998-HT998_s_at	---	---	X80230_at	X80230	CDK9				AFFX-BioDn-5_st	---	---
U85943_at	U85943	---	X84740_at	X84740	LIG3				U66468_at	U66468	CGREF1
M63962_rna1_at	M63962	ATP4A	HG2994-HT4850_s_at	---	---				U46746_s_at	U46746	DTNA
X70811_at	X70811	ADRB3	Y09616_at	Y09616	CES2				U28963_at	U28963	GPS2
U50136_rna1_at	U50136	LTC4S	D16626_at	D16626	HAL				U34962_at	U34962	NKX2-5
AF001787_s_at	AF001787	UCP3	X70811_at	X70811	ADRB3				U43747_s_at	U43747	FXN
S66541_s_at	S66541	GAP43	M85165_at	M85165	ELK4				Z68129_cds1_at	Z68129	IDH3G
AB000381_s_at	AB000381	GML	L27586_at	L27586	NR2C2				X52075_rna1_at	X52075	SPN
M64347_at	M64347	FGFR3	AB000464_at	AB000464	NOP14-AS1				U95740_rna2_at	---	C16orf45
U29700_at	U29700	AMHR2	D79987_at	D79987	ESPL1				S62027_s_at	S62027	GNGT1
X80230_at	X80230	CDK9	D90224_at	D90224	TNFSF4				M93426_at	M93426	PTPRZ1

## Sheet: Colon
mRMR		CMIM		FCBF		iRDA
GB Accession	Gene Symbol	GB Accession	Gene Symbol	GB Accession	Gene Symbol	GB Accession	Gene Symbol
M76378	---	M76378	---	M76378	---	M76378	---
X63629	CDH3	X63629	CDH3	M22382	HSPD1	M22382	HSPD1
D42047	GPD1L	U25138	KCNMB1	X63629	CDH3	X63629	CDH3
M22382	HSPD1	R39209	HIVEP2	X61118	LMO2	R39209	HIVEP2
M26383	IL8	M22382	HSPD1	T57468	FBL	H72965	PSMC2
T47377	S100P	H43887	CFD	T60155	ACTA2	J02854	MYL9
R39209	HIVEP2	M80815	---	R39209	HIVEP2	R54097	---
T57468	FBL	J02854	MYL9	R28373	HBB	T62947	---
J02854	MYL9	H40560	TXN	H64489	TSPAN1	T69425	A2M
X61118	LMO2	T57468	FBL			T47377	S100P
H08393	WDR77	H64489	TSPAN1			M55422	ZNF117
H43887	CFD	X61118	LMO2			M76378	---
H64489	TSPAN1	H08393	WDR77			H08393	WDR77
R54097	---	U32519	G3BP1			M76378	---
T62947	---	R28373	HBB			H43887	CFD
M63391	---	U09587	GARS			T90350	SFPQ
H40560	TXN	J03161	SRF			U09564	---
R64115	---	T52015	LOC654007			R55310	UQCRC1
R87126	---	D42047	GPD1L			T54303	KRT8
R84411	SNRPB	X57110	CBL			T51250	COX8A
J05032	DARS	R84411	SNRPB			M26697	NPM1
M91463	---	T69425	A2M			L13939	AP1B1
M19045	LYZ	R64115	---			H77348	MGST2
R28373	HBB	D13665	POSTN			X70326	MARCKSL1
M34175	AP2B1	M26383	IL8			M34175	AP2B1
M76378	---	R45442	SKP1			R62945	CD55
R52081	GCN5L2	T71025	MT1G			T78323	COL4A1
D43950	CCT5	H65355	ANXA2P2			T64885	CNOT1
H77597	MT1H	T94993	FGFR2			T58756	C5orf27

## Sheet: Leukemia
mRMR			CMIM			FCBF			iRDA
ID	GB Accession	Gene Symbol	ID	GB Accession	Gene Symbol	ID	GB Accession	Gene Symbol	ID	GB Accession	Gene Symbol
U46499_at	U46499	MGST1	U46499_at	U46499	MGST1	U46499_at	U46499	MGST1	X95735_at	X95735	ZYX
X66867_cds1_at	X66867	MAX	X66867_cds1_at	X66867	MAX	X95735_at	X95735	ZYX	U46499_at	U46499	MGST1
X95735_at	X95735	ZYX	J05243_at	J05243	SPTAN1	M31523_at	M31523	TCF3	M31523_at	M31523	TCF3
M31523_at	M31523	TCF3	M92287_at	M92287	CCND3	M23197_at	M23197	CD33	M23197_at	M23197	CD33
M23197_at	M23197	CD33	M31523_at	M31523	TCF3	M63138_at	M63138	CTSD	M92287_at	M92287	CCND3
M92287_at	M92287	CCND3	X95735_at	X95735	ZYX	M84526_at	M84526	CFD	M11722_at	M11722	DNTT
M63138_at	M63138	CTSD	Y07604_at	Y07604	NME4	M92287_at	M92287	CCND3	M63138_at	M63138	CTSD
M19507_at	M19507	MPO	M31211_s_at	M31211	MYL6B	M27891_at	M27891	CST3	M84526_at	M84526	CFD
M27891_at	M27891	CST3	S50223_at	S50223	ZNF22	M19507_at	M19507	MPO	D28235_s_at	D28235	PTGS2
J05243_at	J05243	SPTAN1	M84526_at	M84526	CFD	L09209_s_at	L09209	APLP2	M28130_rna1_s_at	M28130	CXCL8
L09209_s_at	L09209	APLP2	M23197_at	M23197	CD33	X59417_at	X59417	LOC100130308///KIAA0391///PSMA6	D26129_at	D26129	RNASE1
M11722_at	M11722	DNTT	M84371_rna1_s_at	M84371	CD19	M16038_at	M16038	LYN	M27891_at	M27891	CST3
Y12670_at	Y12670	LEPROT	X61587_at	X61587	RHOG	J05243_at	J05243	SPTAN1	M19507_at	M19507	MPO
M84526_at	M84526	CFD	Y12670_at	Y12670	LEPROT	U05259_rna1_at	U05259	CD79A	X66401_cds1_at	---	PSMB9
M31303_rna1_at	M31303	STMN1	U05259_rna1_at	U05259	CD79A	X61587_at	X61587	RHOG	L09209_s_at	L09209	APLP2
M55150_at	M55150	FAH	M16038_at	M16038	LYN	M55150_at	M55150	FAH	X59417_at	X59417	LOC100130308///KIAA0391///PSMA6
X59417_at	X59417	LOC100130308///KIAA0391///PSMA6	M11722_at	M11722	DNTT	X17042_at	X17042	SRGN	J05243_at	J05243	SPTAN1
U05259_rna1_at	U05259	CD79A	HG1612-HT1612_at	---	---	Y12670_at	Y12670	LEPROT	X03934_at	X03934	CD3D
M16038_at	M16038	LYN	M83652_s_at	M83652	CFP	M96326_rna1_at	M96326	AZU1	U05259_rna1_at	U05259	CD79A
M83652_s_at	M83652	CFP	M11147_at	M11147	FTL	M83652_s_at	M83652	CFP	L05148_at	L05148	ZAP70
HG1612-HT1612_at	---	---	M27891_at	M27891	CST3	HG1612-HT1612_at	---	---	M23323_s_at	M23323	CD3E
X61587_at	X61587	RHOG	M29696_at	M29696	IL7R	S50223_at	S50223	ZNF22	D88270_at	D88270	VPREB1
U29175_at	U29175	SMARCA4	Y00787_s_at	Y00787	CXCL8	X66401_cds1_at	---	PSMB9	U23852_s_at	U23852	LCK
L41162_at	L41162	COL9A3	X17042_at	X17042	SRGN	M31303_rna1_at	M31303	STMN1	X61587_at	X61587	RHOG
M96326_rna1_at	M96326	AZU1	M63138_at	M63138	CTSD	M14636_at	M14636	PYGL	M91438_at	M91438	SPINK2
S50223_at	S50223	ZNF22	M19507_at	M19507	MPO	U57721_at	U57721	KYNU	M55150_at	M55150	FAH
D88270_at	D88270	VPREB1	U57721_at	U57721	KYNU	U16954_at	U16954	MLLT11	M31211_s_at	M31211	MYL6B
X66401_cds1_at	---	PSMB9	U22376_cds2_s_at	U22376	MYB	Y00787_s_at	Y00787	CXCL8	Z49194_at	Z49194	POU2AF1
X17042_at	X17042	SRGN	L09209_s_at	L09209	APLP2	X62320_at	X62320	GRN	M89957_at	M89957	CD79B

## Sheet: Lung
mRMR			CMIM			FCBF			iRDA
ID	GB Accession	Gene Symbol	ID	GB Accession	Gene Symbol	ID	GB Accession	Gene Symbol	ID	GB Accession	Gene Symbol
36533_at	D83402	PTGIS	36533_at	D83402	PTGIS	37157_at	X56667	CALB2	36533_at	D83402	PTGIS
769_s_at	D00017	ANXA2 /// ANXA2P1 /// ANXA2P3	33328_at	W28612	HEG1	36533_at	D83402	PTGIS	37157_at	X56667	CALB2
1500_at	X51630	WT1	34320_at	AL050224	PTRF	37954_at	X16662	ANXA8 /// ANXA8L1 /// ANXA8L2	41246_at	AL040655	SERPINE2
33328_at	W28612	HEG1	33833_at	J05243	SPTAN1	1500_at	X51630	WT1	1736_at	M62402	IGFBP6
759_at	D38145	PTGIS	376_at	AB000220	SEMA3C	41839_at	L13698	GAS1	37954_at	X16662	ANXA8 /// ANXA8L1 /// ANXA8L2
33327_at	AB023171	C11orf9	39640_at	AB016789	GFPT2	32551_at	U03877	EFEMP1	1500_at	X51630	WT1
32551_at	U03877	EFEMP1	32424_at	D84424	HAS1	37716_at	X05323	CD200	376_at	AB000220	SEMA3C
33833_at	J05243	SPTAN1	1500_at	X51630	WT1	33833_at	J05243	SPTAN1	37716_at	X05323	CD200
32424_at	D84424	HAS1	37954_at	X16662	ANXA8 /// ANXA8L1 /// ANXA8L2	33328_at	W28612	HEG1	38125_at	M14083	SERPINE1
37716_at	X05323	CD200	37205_at	AB020647	FBXL7	39640_at	AB016789	GFPT2	33833_at	J05243	SPTAN1
715_s_at	D87002	GGT1 /// GGT2 /// GGT3P /// GGTLC1 /// GGTLC2 /// GGTLC3	36151_at	U60644	PLD3	32424_at	D84424	HAS1	41839_at	L13698	GAS1
33245_at	AF004709	MAPK13	715_s_at	D87002	GGT1 /// GGT2 /// GGT3P /// GGTLC1 /// GGTLC2 /// GGTLC3	40936_at	AI651806	CRIM1	33328_at	W28612	HEG1
376_at	AB000220	SEMA3C	32551_at	U03877	EFEMP1	376_at	AB000220	SEMA3C	759_at	D38145	PTGIS
37205_at	AB020647	FBXL7	33245_at	AF004709	MAPK13	33327_at	AB023171	C11orf9	34320_at	AL050224	PTRF
39756_g_at	Z93930	XBP1	35276_at	AB000712	CLDN4	759_at	D38145	PTGIS	41871_at	AI660929	PDPN
41388_at	AF017418	MEIS2	37117_at	Z83838	ARHGAP8 /// PRR5-ARHGAP8	34320_at	AL050224	PTRF	769_s_at	D00017	ANXA2 /// ANXA2P1 /// ANXA2P3
40936_at	AI651806	CRIM1	31684_at	M62896	ANXA2P1	37841_at	M16541	BCHE	647_at	L35545	PROCR
657_at	L11373	PCDHGA1 /// PCDHGA10 /// PCDHGA11 /// PCDHGA12 /// PCDHGA2 /// PCDHGA3 /// PCDHGA4 /// PCDHGA5 /// PCDHGA6 /// PCDHGA7 /// PCDHGA8 /// PCDHGA9 /// PCDHGB1 /// PCDHGB2 /// PCDHGB3 /// PCDHGB4 /// PCDHGB5 /// PCDHGB6 /// PCDHGB7 /// PCDHGC3 /// PCDHGC4 /// PCDHGC5	39756_g_at	Z93930	XBP1	41388_at	AF017418	MEIS2	31444_s_at	M62895	ANXA2 /// ANXA2P1 /// ANXA2P3
37954_at	X16662	ANXA8 /// ANXA8L1 /// ANXA8L2	35096_at	U18244	SLC1A6	179_at	U38980	PMS2P11	1616_at	D14838	FGF9
41839_at	L13698	GAS1	32128_at	Y13710	CCL18	769_s_at	D00017	ANXA2 /// ANXA2P1 /// ANXA2P3	35081_at	D14838	FGF9
39640_at	AB016789	GFPT2	1003_s_at	X68149	CXCR5	35081_at	D14838	FGF9	34033_s_at	U82278	LILRA2
34320_at	AL050224	PTRF	291_s_at	J04152	TACSTD2	39795_at	D63475	AP2M1	40658_r_at	D45371	ADIPOQ
37157_at	X56667	CALB2	39631_at	U52100	EMP2	39409_at	M14058	C1R	39014_at	D84239	FCGBP
33500_i_at	S71043	IGHA1 /// IGHA2 /// LOC100126583	32905_s_at	M30038	LOC100507804 /// TPSAB1 /// TPSB2 /// TPSD1	34752_at	AL080111	NEK7	2070_i_at	L26318	MAPK8
39795_at	D63475	AP2M1	39795_at	D63475	AP2M1	36155_at	D87465	SPOCK2	34922_at	AF047826	CDH19
35276_at	AB000712	CLDN4	33327_at	AB023171	C11orf9	657_at	L11373	PCDHGA1 /// PCDHGA10 /// PCDHGA11 /// PCDHGA12 /// PCDHGA2 /// PCDHGA3 /// PCDHGA4 /// PCDHGA5 /// PCDHGA6 /// PCDHGA7 /// PCDHGA8 /// PCDHGA9 /// PCDHGB1 /// PCDHGB2 /// PCDHGB3 /// PCDHGB4 /// PCDHGB5 /// PCDHGB6 /// PCDHGB7 /// PCDHGC3 /// PCDHGC4 /// PCDHGC5	39101_at	S73840	MYH2

## Sheet: Lymphoma
mRMR			CMIM			FCBF			iRDA
ID	GB Accession	Gene Symbol	ID	GB Accession	Gene Symbol	ID	GB Accession	Gene Symbol	ID	GB Accession	Gene Symbol
X02152_at	X02152	LDHA	X02152_at	X02152	LDHA	X02152_at	X02152	LDHA	X02152_at	X02152	LDHA
M94880_f_at	M94880	HLA-A	L42324_at	L42324	GPR18	J03909_at	J03909	IFI30	L42324_at	L42324	GPR18
M57710_at	M57710	LGALS3	M63379_at	M63379	CLU	D79997_at	D79997	MELK	M63835_at	M63835	FCGR1A
D55716_at	D55716	MCM7	L33930_s_at	L33930	CD24	L17131_rna1_at	L17131	HMGA1	D87119_at	D87119	TRIB2
D87119_at	D87119	TRIB2	M63835_at	M63835	FCGR1A	M13792_at	M13792	ADA	X03934_at	X03934	CD3D
M63835_at	M63835	FCGR1A	D87119_at	D87119	TRIB2	D87119_at	D87119	TRIB2	L34820_at	L34820	ALDH5A1
L33842_rna1_at	L33842	IMPDH2	U81375_at	U81375	SLC29A1	AB002409_at	AB002409	CCL21	D79997_at	D79997	MELK
L42324_at	L42324	GPR18	Z21966_at	Z21966	POU6F1	L42324_at	L42324	GPR18	D83597_at	D83597	CD180
AB002409_at	AB002409	CCL21	D17525_at	D17525	MASP1	L19314_at	L19314	HES1	HG2279-HT2375_at	---	---
D79997_at	D79997	MELK	D55716_at	D55716	MCM7	AFFX-HUMGAPDH/M33197_3_at	---	GAPDH	D26599_at	D26599	PSMB2

## Sheet: Prostate
mRMR			CMIM			FCBF			iRDA
ID	GB Accession	Gene Symbol	ID	GB Accession	Gene Symbol	ID	GB Accession	Gene Symbol	ID	GB Accession	Gene Symbol
37639_at	X07732	HPN	37639_at	X07732	HPN	37639_at	X07732	HPN	37639_at	X07732	HPN
31952_at	X69391	RPL6	38456_s_at	AL049650	SNRPB	37720_at	M22382	HSPD1	37720_at	M22382	HSPD1
37720_at	M22382	HSPD1	37720_at	M22382	HSPD1	40282_s_at	M84526	CFD	40282_s_at	M84526	CFD
38087_s_at	W72186	S100A4	1787_at	U22398	CDKN1C	41288_at	AL036744	CALM1	38406_f_at	M98539	PTGDS
556_s_at	M96233	GSTM1 /// GSTM2 /// GSTM4	39827_at	AA522530	DDIT4	1767_s_at	X14885	TGFB3	39315_at	U83508	ANGPT1
41288_at	AL036744	CALM1	40508_at	AF025887	GSTA4	39315_at	U83508	ANGPT1	38028_at	AL050152	LMO3
863_g_at	U04313	SERPINB5	38322_at	AI093155	PAGE4	556_s_at	M96233	GSTM1 /// GSTM2 /// GSTM4	1767_s_at	X14885	TGFB3
40282_s_at	M84526	CFD	31952_at	X69391	RPL6	39939_at	D21337	COL4A6	1787_at	U22398	CDKN1C
1767_s_at	X14885	TGFB3	36174_at	X70326	MARCKSL1	769_s_at	D00017	ANXA2 /// ANXA2P1 /// ANXA2P3	41288_at	AL036744	CALM1
41468_at	M30894	TARP /// TRGC2	556_s_at	M96233	GSTM1 /// GSTM2 /// GSTM4	38028_at	AL050152	LMO3	40305_r_at	AF022913	PIGK
38028_at	AL050152	LMO3	38098_at	D80010	LPIN1	39634_at	AB017168	SLIT2	39006_r_at	AB018257	LTN1
41385_at	AB023204	EPB41L3	32143_at	AL043767	OSR2	581_at	M61916	LAMB1	31477_at	L08044	TFF3
40436_g_at	J03592	SLC25A6	914_g_at	M21535	ERG	2041_i_at	M14752	ABL1	34974_at	Y13323	ADAMDEC1
39634_at	AB017168	SLIT2	38407_r_at	M98539	PTGDS	37068_at	U24577	PLA2G7	38087_s_at	W72186	S100A4
38406_f_at	M98539	PTGDS	38028_at	AL050152	LMO3	863_g_at	U04313	SERPINB5	31687_f_at	M25079	HBB
769_s_at	D00017	ANXA2 /// ANXA2P1 /// ANXA2P3	863_g_at	U04313	SERPINB5	35178_at	W27944	WIF1	31525_s_at	J00153	HBA1 /// HBA2
914_g_at	M21535	ERG	36749_at	M73720	CPA3	38408_at	L10373	TSPAN7	38407_r_at	M98539	PTGDS
35178_at	W27944	WIF1	32850_at	Z25535	NUP153	41381_at	AB002306	CHD9	1831_at	M60314	BMP5
39315_at	U83508	ANGPT1	1980_s_at	X58965	NME2	41385_at	AB023204	EPB41L3	41071_at	X57655	SPINK2
39939_at	D21337	COL4A6	34840_at	AI700633	SERINC5	38190_r_at	AB014545	DEPDC5	38268_at	U08989	SLC1A1
2041_i_at	M14752	ABL1	41288_at	AL036744	CALM1	120_at	X68742	ITGA1	32052_at	L48215	HBB
39545_at	U22398	CDKN1C	38408_at	L10373	TSPAN7	40305_r_at	AF022913	PIGK	1546_at	U03056	HYAL1
41381_at	AB002306	CHD9	36590_at	U05321	SLC16A2	36749_at	M73720	CPA3	36817_at	M55131	CFTR
36864_at	AJ001625	PEX3	1467_at	U12535	EPS8	37920_at	U70370	PITX1	34312_at	AI040324	NCOA2
33121_g_at	AF045229	RGS10	1968_g_at	X76079	FIP1L1 /// PDGFRA	1708_at	U07620	MAPK10	36589_at	X15414	AKR1B1
32598_at	D83018	NELL2	37068_at	U24577	PLA2G7	2046_at	M21536	ERG	37259_at	Z81326	SERPINI1
37068_at	U24577	PLA2G7	37630_at	AL049176	CHRDL1	31687_f_at	M25079	HBB	34131_at	AB026891	SLC7A11
35277_at	AB018305	SPON1	31538_at	M17885	RPLP0	39479_g_at	W28342	KCTD7	34319_at	AA131149	S100P
40856_at	U29953	SERPINF1	31444_s_at	M62895	ANXA2 /// ANXA2P1 /// ANXA2P3	1968_g_at	X76079	FIP1L1 /// PDGFRA	39902_at	AI769085	---
1980_s_at	X58965	NME2	39315_at	U83508	ANGPT1	40508_at	AF025887	GSTA4	35927_r_at	AF009005	LILRB1

## Sheet: MM
mRMR			CMIM			FCBF			iRDA
ID	GB Accession	Gene Symbol	ID	GB Accession	Gene Symbol	ID	GB Accession	Gene Symbol	ID	GB Accession	Gene Symbol
37451_at	AL109695	SLCO3A1	37451_at	AL109695	SLCO3A1	37451_at	AL109695	SLCO3A1	35977_at	AB020315	DKK1
34571_at	D10384	GNAT2	34571_at	D10384	GNAT2	35977_at	AB020315	DKK1	37451_at	AL109695	SLCO3A1
40574_at	AA868268	MAP3K9	35977_at	AB020315	DKK1	34571_at	D10384	GNAT2	34571_at	D10384	GNAT2
35977_at	AB020315	DKK1	564_at	M69013	GNA11	883_s_at	M54915	PIM1	32989_at	X58964	RFX1
32989_at	X58964	RFX1	40045_g_at	AF009425	C18orf1	564_at	M69013	GNA11	40045_g_at	AF009425	C18orf1
39767_at	D13627	CCT8	40574_at	AA868268	MAP3K9	39767_at	D13627	CCT8	35803_at	S82240	RND3
883_s_at	M54915	PIM1	883_s_at	M54915	PIM1	32114_s_at	S46950	ADORA2A /// SPECC1L	33128_s_at	W68521	CST6
38013_at	AL096842	MTUS1	38013_at	AL096842	MTUS1	40574_at	AA868268	MAP3K9	39332_at	AF035316	TUBB2B
31410_at	AF023614	TNFRSF13B	32989_at	X58964	RFX1	40785_g_at	Z69030	PPP2R5C	34632_r_at	Z23091	GP5
564_at	M69013	GNA11	32114_s_at	S46950	ADORA2A /// SPECC1L	40412_at	AA203476	PTTG1	31911_at	AF000989	TMSB4Y
1700_at	U82987	BBC3	39767_at	D13627	CCT8	41660_at	AL031588	CELSR1	883_s_at	M54915	PIM1
37415_at	AB018258	ATP10B	33778_at	AL096779	TBC1D22A	32989_at	X58964	RFX1	564_at	M69013	GNA11
974_at	Y10256	MAP3K14	31410_at	AF023614	TNFRSF13B	40787_at	U90911	WIPF2	37415_at	AB018258	ATP10B
37529_at	AF051946	CACNA1H	32655_s_at	X87613	BRD8	31410_at	AF023614	TNFRSF13B	40574_at	AA868268	MAP3K9
32114_s_at	S46950	ADORA2A /// SPECC1L	974_at	Y10256	MAP3K14	33128_s_at	W68521	CST6	974_at	Y10256	MAP3K14
40787_at	U90911	WIPF2	39377_at	D87453	MRPS27	39332_at	AF035316	TUBB2B	38013_at	AL096842	MTUS1
32655_s_at	X87613	BRD8	40787_at	U90911	WIPF2	38013_at	AL096842	MTUS1	39020_at	U82938	SIVA1
34008_at	AF084465	REM1	33729_at	AF078544	SLC25A14	33729_at	AF078544	SLC25A14	39119_s_at	AA631972	IL32

## Sheet: MS
mRMR	CMIM	FCBF	iRDA
GB Accession	GB Accession	GB Accession	GB Accession
AA459308	AA459308	AA459308	AA459308
H37774	H37774	AA485226	AA733038
N27159	N27159	AA733038	W71984
R38717	T94169	W71984	AA486200
AA733038	AA733038	AA479928	H37774
AA418674	AA418674	AA418674	AA485226
AA485226	R26732	T94169	AA455227
AA464526	W71984	N27159	AA464526
W71984	AA486200	AA486200	AA100036
T94169	AA490213	H37774	AA479928
N24824	AA451903	AA451903	AA424743
AA136707	N24824	AA410188	H90415
AA486200	AA479928	AA868929	AA447515
AA479928	AA868929	N24824	AA487442
R26732	AA410188	AA481438	AA683321
H90415	H68509	AA099153	W81191
AA455227	AA158244	R38717	AA664241
AA676663	AA485226	H56069	AA418674
AA490172	AA490172	AA005153	R91916
AA410188	AA136707	R26732	T94169
AA424700	N31587	AA863383	AA868008
AA100036	AA486280	AA136707	N27159
AA868929	AA457084	R36947	AA609982
AA451903	AA455227	AA457084	N30372
R89567	R63065	N35067	T74257
AA099153	AA447515	AA283629	R38717
H56069	H90415	AA464849	AA490213
AA490213	AA863383	AA192411	AA026644
N30372	N35067	AA598965	N59150
AA457084	H51645	AA424824	AA458884
AA481438	AA455300	T80846	AA668959
AA486280	AA481438	AA418036	AA703141
N59150	AA491439	H51645	AA732983
AA005153	H56069	R41787	AA447684

## Sheet: HIV
mRMR			CMIM			FCBF			iRDA
ID	GB Accession	Gene Symbol	ID	GB Accession	Gene Symbol	ID	GB Accession	Gene Symbol	ID	GB Accession	Gene Symbol
211122_s_at	AF002985.1	H174	211122_s_at	AF002985.1	H174	211122_s_at	AF002985.1	H174	204655_at	NM_002985.1	SCYA5
206693_at	NM_000880.1	IL7	226736_at	BE568660	---	204655_at	NM_002985.1	SCYA5	210982_s_at	M60333.1	HLA-DRA
226736_at	BE568660	---	211430_s_at	M87789.1	---	212560_at	AV728268	---	212560_at	AV728268	---
212560_at	AV728268	---	204655_at	NM_002985.1	SCYA5	202222_s_at	NM_001927.1	DES	211528_x_at	M90685.1	HLA-G2.2
204655_at	NM_002985.1	SCYA5	211528_x_at	M90685.1	HLA-G2.2	207181_s_at	NM_001227.1	CASP7	226736_at	BE568660	---
MTCYB_at	---	---	205210_at	NM_004257.1	TRAP-1	226736_at	BE568660	---	213164_at	AI867198	SLC5A3
202735_at	NM_006579.1	EBP	212560_at	AV728268	---	204809_at	NM_006660.3	CLPX	200871_s_at	NM_002778.1	PSAP
210982_s_at	M60333.1	HLA-DRA	204809_at	NM_006660.3	CLPX	206693_at	NM_000880.1	IL7	217987_at	NM_019048.1	FLJ20752
204809_at	NM_006660.3	CLPX	MTCYB_at	---	---	MTTP_s_at	---	---	211430_s_at	M87789.1	---
211430_s_at	M87789.1	---	1569183_a_at	BC032237.1	---	212048_s_at	AW245400	YARS	204533_at	NM_001565.1	SCYB10
205210_at	NM_004257.1	TRAP-1	206693_at	NM_000880.1	IL7	202735_at	NM_006579.1	EBP	202222_s_at	NM_001927.1	DES
202688_at	NM_003810.1	TNFSF10	200871_s_at	NM_002778.1	PSAP	203878_s_at	NM_005940.2	MMP11	227113_at	BE048349	---
203878_s_at	NM_005940.2	MMP11	207181_s_at	NM_001227.1	CASP7	205210_at	NM_004257.1	TRAP-1	202263_at	NM_016243.1	LOC51706
200051_at	NM_005146.1	SART1	200051_at	NM_005146.1	SART1	200051_at	NM_005146.1	SART1	210337_s_at	U18197.1	---
204533_at	NM_001565.1	SCYB10	218999_at	NM_018295.1	FLJ11000	203084_at	NM_000660.1	TGFB1	201135_at	NM_004092.2	ECHS1
232843_s_at	AL161725	FLJ00026	221087_s_at	NM_014349.1	APOL3	232843_s_at	AL161725	FLJ00026	MTTQ_at	---	---
202222_s_at	NM_001927.1	DES	MTTQ_at	---	---	214132_at	BG232034	ATP5C1	212048_s_at	AW245400	YARS
205890_s_at	NM_006398.1	UBD	227113_at	BE048349	---	209091_s_at	AF263293.1	---	205890_s_at	NM_006398.1	UBD
202761_s_at	NM_015180.1	KIAA1011	216438_s_at	AL133228	SC5DL	207813_s_at	NM_004110.2	FDXR	203915_at	NM_002416.1	MIG
217987_at	NM_019048.1	FLJ20752	202222_s_at	NM_001927.1	DES	207348_s_at	NM_002311.2	LIG3	210163_at	AF030514.1	---
207181_s_at	NM_001227.1	CASP7	232843_s_at	AL161725	FLJ00026	211722_s_at	BC005872.1	---	207181_s_at	NM_001227.1	CASP7
MTTP_s_at	---	---	205992_s_at	NM_000585.1	IL15	228689_at	AI743115	ZFP36	206109_at	NM_000148.1	FUT1
211722_s_at	BC005872.1	---	202735_at	NM_006579.1	EBP	202263_at	NM_016243.1	LOC51706	211122_s_at	AF002985.1	H174

[truncated: 1 more sheets: AD]
