# Supplementary material for: iRDA: a new filter towards predictive, stable, and enriched candidate genes
Source: BMC Genomics. 2015 Dec 9;16:1041. doi: 10.1186/s12864-015-2129-5 (PMC4673793; doi:10.1186/s12864-015-2129-5)
Supplement: Additional file 6 — Table S6. Collapsed Genes. The file is a supplement to Table 9 to provide all the collapsed genes over six cancer benchmarks for GSEA. (XLSX 15 kb) [file 12864_2015_2129_MOESM6_ESM.xlsx]

## Sheet: Brain
	mRMR	CMIM	FCBF	iRDA
Collapsed Gene	C1ORF63	C1ORF63	C1ORF63	OGT
	DCTD	TNCRNA	DCTD	RIF1
	PTPRF	RCC1	DR1	PLA2G5
	TNCRNA	KIAA0506	RCC1	KBTBD2
	KIAA0506	RIF1	EXOSC10	HIP1R
	SMC2	ARNT	RIF1	ANGPTL2
	RIF1	CRY2	MYBL2	CRY2
	CRY2		CRY2

## Sheet: CNS
	mRMR	CMIM	FCBF	iRDA
Collapsed Gene	UCP3	TARBP2	ATP4A	TARBP2
	ATP4A	ESPL1	ADRB3	ATP4A
	FGFR3	ATP4A	PTPRZ1	FGFR3
	ADRB3	ADRB3	RAD52	CGREF1
	SPN	SPN	PON2	SPN
	TFRC	ELK4	HIST1H1E	PTPRZ1
	TRIP10	PON2	MAP3K7IP1	TRIP10
	PON2	DSG1	NTSR1	PON2
	DSG1	HAL	FAAH	F8A1
	MGC10433	FLJ34870	PLAUR	HIST1H1E
	HIST1H1E	HIST1H1E	CTSS	MAP3K7IP1
	MAP3K7IP1	MAP3K7IP1	MYT2	GNGT1
	TUB	TUB	LMOD1	TUB
	FAAH	FAAH	AMHR2	NKX2-5
	PLAUR	PLAUR	SLC15A1	DTNA
	CTSS	LIG3	ACADVL	PLEC1
	MYT2	PKD1	NCAM1	FAAH
	LMOD1	C4ORF10	AKR1C3	ST3GAL1
	CDK9	KCNB1	GAP43	IRS1
	GML	NR2C2	PCOLCE	IDH3G
	AMHR2	RNASE6		AP3B2
	AP3B2	TNFSF4		ACADVL
	SLC15A1	CDK9		KIAA1128
	ACADVL	AP3B2		FXN
	AKR1C3	SLC15A1		C16ORF45
	GAP43	ACADVL		NCAM1
	CD47	CES2		GPS2
	PCOLCE	C16ORF45		AKR1C3
	LTC4S	AEBP1		PCOLCE
	REEP5	AKR1C3		LTC4S
	FBN1	REEP5		REEP5

## Sheet: Leukemia
	mRMR	CMIM	FCBF	iRDA
Collapsed Gene	TCF3	TCF3	TCF3	TCF3
	CCND3	CCND3	CCND3	CCND3
	CD79A	CD79A	CD79A	CD79A
	PSMA6	DNTT	PSMA6	PSMA6
	DNTT	CD19	SPTAN1	DNTT
	VPREB1	SPTAN1	ZNF22	VPREB1
	SPTAN1	MYL6B	PSMB9	CD79B
	SMARCA4	ZNF22	STMN1	SPTAN1
	ZNF22	MYB	MLLT11	MYL6B
	PSMB9	IL7R	PYGL	POU2AF1
	STMN1	MAX	LEPROT	PSMB9
	MAX	LEPROT	KYNU	ZAP70
	COL9A3	KYNU	GRN	CD3D
	LEPROT	IL8	IL8	LCK
	CFP	NME4	CFP	CD3E
	RHOG	CFP	RHOG	RNASE1
	AZU1	FTL	AZU1	PTGS2
	MPO	RHOG	MPO	SPINK2
	FAH	MPO	FAH	IL8
	MGST1	MGST1	MGST1	RHOG
	CTSD	CTSD	CTSD	MPO
	APLP2	APLP2	APLP2	FAH
	LYN	LYN	LYN	MGST1
	PRG1	PRG1	PRG1	CTSD
	CST3	CST3	CST3	APLP2
	CD33	CD33	CD33	CST3
	CFD	CFD	CFD	CD33
	ZYX	ZYX	ZYX	CFD
				ZYX

## Sheet: Lung
	mRMR	CMIM	FCBF	iRDA
Collapsed Gene	HEG1	HEG1	HEG1	HEG1
	CD200	PTGIS	CD200	CD200
	CRIM1	C11ORF9	CRIM1	PTGIS
	PTGIS	EFEMP1	PTGIS	PTRF
	C11ORF9	PTRF	C11ORF9	SPTAN1
	EFEMP1	SPTAN1	EFEMP1	CALB2
	PTRF	FBXL7	PTRF	ANXA8 /// LOC653107
	SPTAN1	AP2M1	SPTAN1	WT1
	FBXL7	ANXA8 /// LOC653107	CALB2	PDPN
	CALB2	WT1	C1R /// LOC643676	SEMA3C
	MEIS2	GFPT2	MEIS2	FGF9
	AP2M1	ANXA2P1	AP2M1	GAS1
	ANXA8 /// LOC653107	SEMA3C	ANXA8 /// LOC653107	PROCR
	WT1	HAS1	WT1	ANXA2 /// ANXA2P1 //
	GFPT2	BLR1	GFPT2	SERPINE2
	SEMA3C	SLC1A6	SEMA3C	IGFBP6
	HAS1	TPSAB1 /// TPSD1 ///	PMS2L11	SERPINE1
	GAS1	CCL18	HAS1	FCGBP
	ANXA2 /// ANXA2P1 //	PLD3	NEK7	MYH2
	PCDHGC3 /// PCDHGB4	GGT1 /// GGT2 /// GG	GAS1	ADIPOQ
	GGT1 /// GGT2 /// GG	ARHGAP8 /// LOC55315	ANXA2 /// ANXA2P1 //	CDH19
	IGHA1 /// IGHA2	EMP2	SPOCK2	MAPK8
	MAPK13	MAPK13	FGF9	LILRA2
	XBP1	TACSTD2	PCDHGC3 /// PCDHGB4
	CLDN4	XBP1	BCHE
		CLDN4

## Sheet: Lymphoma
	mRMR	CMIM	FCBF	iRDA
Collapsed Gene	LDHA	LDHA	LDHA	LDHA
	LGALS3 /// GALIG	MCM7	IFI30	MELK
	IMPDH2	SLC29A1	HMGA1	FCGR1A
	MELK	FCGR1A	MELK	PSMB2
	MCM7	CD24	ADA	ALDH5A1
	FCGR1A	MASP1	GAPDH	CD180
	HLA-A	CLU	HES1	CD3D
	GPR18	GPR18	GPR18	GPR18
	TRIB2	TRIB2	TRIB2	TRIB2
	CCL21	POU6F1	CCL21

## Sheet: Prostate
	mRMR	CMIM	FCBF	iRDA
Collapsed Gene	CFD	CALM1	CFD	CFD
	PTGDS	LMO3	CALM1	PTGDS
	NELL2	GSTM1 /// GSTM2 ///	LMO3	CALM1
	CALM1	ANXA2 /// ANXA2P1 //	GSTM1 /// GSTM2 ///	LMO3
	LMO3	ANGPT1	TGFB3	TGFB3
	GSTM1 /// GSTM2 ///	PAGE4	COL4A6	S100A4
	TGFB3	SERPINB5	ANGPT1	ANGPT1
	COL4A6	LPIN1	ANXA2 /// ANXA2P1 //	AKR1B1
	SERPINF1	TSPAN7	ABL1	HBB
	S100A4	PTGDS	SERPINB5	SPINK2
	ANGPT1	CPA3	ITGA1	HBA1 /// HBA2
	ANXA2 /// ANXA2P1 //	GSTA4	SLIT2	CFTR
	PEX3	PDGFRA	CHD9	SLC7A11
	ABL1	CHRDL1	TSPAN7	ADAMDEC1
	SPON1	OSR2	EPB41L3	BMP5
	CDKN1C	EPS8	MAPK10	PIGK
	SERPINB5	CDKN1C	CPA3	SLC1A1
	SLIT2	DDIT4	GSTA4	LILRB1
	CHD9	NUP153	WIF1	CDKN1C
	EPB41L3	MARCKSL1	HBB	S100P
	WIF1	SLC16A2	PDGFRA	SERPINI1
	RPL6	SNRPB	PITX1	HYAL1
	PLA2G7	RPL6	LAMB1	TFF3
	NME2	PLA2G7	PIGK	ZNF294
	ERG	NME2	DEPDC5	HSPD1
	RGS10	RPLP0	KCTD7	HPN
	SLC25A6	ERG	PLA2G7
	TRGC2 /// TRGV2 ///	SERINC5	HSPD1
	HSPD1	HSPD1	HPN
	HPN	HPN
