# Supplementary material for: iRDA: a new filter towards predictive, stable, and enriched candidate genes
Source: BMC Genomics. 2015 Dec 9;16:1041. doi: 10.1186/s12864-015-2129-5 (PMC4673793; doi:10.1186/s12864-015-2129-5)
Supplement: Additional file 7 — Table S7. GSEA Results. The file provides the details of all the enrichment groups and genes summarised in Table 10. (XLSX 29 kb) [file 12864_2015_2129_MOESM7_ESM.xlsx]

## Sheet: Brain
mRMR	1	CMIM	1	FCBF	iRDA	1	2	3	4	5	6
GeneSet	KAUFFMANN_DNA_REPAIR_GENES	GeneSet	BONOME_OVARIAN_CANCER_SURVIVAL_OPTIMAL_DEBULKING	GeneSet	GeneSet	GRAESSMANN_APOPTOSIS_BY_DOXORUBICIN_DN	PUJANA_ATM_PCC_NETWORK	PUJANA_BRCA2_PCC_NETWORK	NUTT_GBM_VS_AO_GLIOMA_DN	GRAESSMANN_APOPTOSIS_BY_SERUM_DEPRIVATION_DN	GSE20715_WT_VS_TLR4_KO_48H_OZONE_LUNG_UP
FDR	0.072	FDR	0.223	FDR	FDR	0.203	0.187	0.205	0.021	0.152	0.145
Gene	SMC2	Gene	ARNT	Gene	Gene	OGT	OGT	OGT	HIP1R	ANGPTL2	ANGPTL2
	RIF1		CRY2			RIF1	RIF1	RIF1	ANGPTL2	CRY2	CRY2
	CRY2								CRY2

## Sheet: CNS
mRMR	CMIM	1	2	3	4	FCBF	iRDA	1	2	3	4	5	6
GeneSet	GeneSet	MODULE_16	MODULE_13	NEGATIVE_REGULATION_OF_BIOLOGICAL_PROCESS	MODULE_41	GeneSet	GeneSet	INTRINSIC_TO_PLASMA_MEMBRANE	INTEGRAL_TO_PLASMA_MEMBRANE	MODULE_16	PLASMA_MEMBRANE_PART	NEGATIVE_REGULATION_OF_BIOLOGICAL_PROCESS	ANATOMICAL_STRUCTURE_DEVELOPMENT
FDR	FDR	0.009	0.015	0.219	0.247	FDR	FDR	0.09	0.057	0.047	0.044	0.064	0.242
Gene	Gene	TARBP2	ESPL1	TARBP2	ATP4A	Gene	Gene	ATP4A	ATP4A	TARBP2	ATP4A	TARBP2	FGFR3
		ESPL1	ATP4A	ADRB3	SPN			FGFR3	FGFR3	ATP4A	FGFR3	CGREF1	SPN
		ATP4A	SPN	SPN	DSG1			SPN	SPN	SPN	SPN	SPN	PTPRZ1
		SPN	DSG1		HAL			PTPRZ1	PTPRZ1	TUB	PTPRZ1	NKX2-5
		TUB	HAL		TUB
		PLAUR	TUB

## Sheet: Leukemia
mRMR	1	2	3	4	5	6	7	8	9	10	11	12	CMIM	1	2	3	4	5	6	7	8	9	10	11	12	13	14	15	16	17	18	19	20	21	FCBF	1	2	3	4	5	6	7	iRDA	1	2	3	4	5	6
GeneSet	PUJANA_BRCA1_PCC_NETWORK	GOLUB_ALL_VS_AML_UP	HADDAD_B_LYMPHOCYTE_PROGENITOR	RHEIN_ALL_GLUCOCORTICOID_THERAPY_DN	BYSTRYKH_HEMATOPOIESIS_STEM_CELL_QTL_TRANS	PUJANA_BRCA2_PCC_NETWORK	KUMAR_TARGETS_OF_MLL_AF9_FUSION	PUJANA_CHEK2_PCC_NETWORK	GOLUB_ALL_VS_AML_DN	GSE3982_DC_VS_EFF_MEMORY_CD4_TCELL_UP	GSE22886_DAY0_VS_DAY1_MONOCYTE_IN_CULTURE_UP	GSE10325_LUPUS_CD4_TCELL_VS_LUPUS_MYELOID_DN	GeneSet	GOLUB_ALL_VS_AML_UP	PUJANA_BRCA1_PCC_NETWORK	GRAESSMANN_APOPTOSIS_BY_DOXORUBICIN_DN	HADDAD_B_LYMPHOCYTE_PROGENITOR	GSE10325_BCELL_VS_MYELOID_UP	GSE29618_BCELL_VS_MONOCYTE_UP	GSE29618_BCELL_VS_MONOCYTE_DAY7_FLU_VACCINE_UP	GSE10325_LUPUS_BCELL_VS_LUPUS_MYELOID_UP	GSE20715_0H_VS_48H_OZONE_LUNG_UP	GSE29618_BCELL_VS_MDC_DAY7_FLU_VACCINE_UP	PUJANA_BRCA2_PCC_NETWORK	GSE3337_CTRL_VS_16H_IFNG_IN_CD8POS_DC_DN	BYSTRYKH_HEMATOPOIESIS_STEM_CELL_QTL_TRANS	MORI_MATURE_B_LYMPHOCYTE_DN	GRESHOCK_CANCER_COPY_NUMBER_UP	CAGGTG_V$E12_Q6	BONOME_OVARIAN_CANCER_SURVIVAL_OPTIMAL_DEBULKING	KUMAR_TARGETS_OF_MLL_AF9_FUSION	GSE10325_LUPUS_BCELL_VS_LUPUS_MYELOID_DN	GOLUB_ALL_VS_AML_DN	GOLDRATH_ANTIGEN_RESPONSE	GeneSet	GOLUB_ALL_VS_AML_UP	PUJANA_BRCA1_PCC_NETWORK	RHEIN_ALL_GLUCOCORTICOID_THERAPY_DN	PUJANA_CHEK2_PCC_NETWORK	BONOME_OVARIAN_CANCER_SURVIVAL_OPTIMAL_DEBULKING	BLALOCK_ALZHEIMERS_DISEASE_UP	GOLUB_ALL_VS_AML_DN	GeneSet	PUJANA_BRCA1_PCC_NETWORK	HADDAD_B_LYMPHOCYTE_PROGENITOR	GOLUB_ALL_VS_AML_UP	CAGGTG_V$E12_Q6	YOSHIMURA_MAPK8_TARGETS_UP	RHEIN_ALL_GLUCOCORTICOID_THERAPY_DN
FDR	0.01	0.012	0.017	0.025	0.153	0.157	0.145	0.143	0.021	0.152	0.107	0.094	FDR	0.006	0.01	0.033	0.085	0.109	0.129	0.123	0.112	0.108	0.103	0.119	0.133	0.144	0.196	0.189	0.205	0.228	0.246	0.198	0.154	0.218	FDR	0.008	0.014	0.045	0.205	0.247	0.245	0.205	FDR	0.051	0.026	0.068	0.105	0.122	0.172
Gene	TCF3	TCF3	TCF3	CCND3	TCF3	TCF3	CD79A	TCF3	LEPROT	CST3	CST3	CFP	Gene	TCF3	TCF3	TCF3	TCF3	TCF3	TCF3	TCF3	TCF3	TCF3	TCF3	TCF3	CCND3	TCF3	CCND3	TCF3	CD79A	TCF3	CD79A	CFP	LEPROT	MGST1	Gene	TCF3	TCF3	CCND3	TCF3	TCF3	TCF3	LEPROT	Gene	TCF3	TCF3	TCF3	CD79A	TCF3	CCND3
	CCND3	CCND3	CD79A	PSMA6	CD79A	CD79A	DNTT	PSMA6	CFP	CD33	CD33	CTSD		CCND3	CCND3	SPTAN1	CD79A	CD79A	CD79A	CD79A	CD79A	CD79A	CD79A	CCND3	CD79A	CD79A	DNTT	CCND3	SPTAN1	CCND3	DNTT	FTL	IL8	CTSD		CCND3	CCND3	PSMA6	PSMA6	CCND3	CCND3	IL8		CCND3	CD79A	CCND3	VPREB1	CCND3	PSMA6
	CD79A	CD79A	DNTT	DNTT	DNTT	DNTT	VPREB1	SMARCA4	AZU1	CFD	CFD	APLP2		CD79A	CD79A	MYL6B	DNTT	CD19	CD19	CD19	CD19	CD19	CD19	DNTT	CD19	DNTT	MYB		MYL6B		CD19	RHOG	CFP	LYN		CD79A	CD79A	PSMB9	ZNF22			CFP		CD79A	DNTT	CD79A	SPTAN1	PSMA6	DNTT
	PSMA6	PSMA6	VPREB1	VPREB1		SMARCA4		ZNF22	FAH			LYN		MYL6B	CD19	ZNF22	CD19							MYB		MYB	IL7R				IL7R	CTSD	CTSD	CST3		PSMA6	PSMA6	STMN1	STMN1			AZU1		PSMA6	VPREB1	PSMA6	MYL6B	CD79B	VPREB1
	SMARCA4	SMARCA4	SMARCA4	PSMB9		STMN1		STMN1	CTSD			CST3		ZNF22	ZNF22	MYB	IL7R															APLP2	LYN			ZNF22	ZNF22	MLLT11				FAH		CD79B	CD79B	MYL6B	POU2AF1	CD3D	PSMB9
	ZNF22	ZNF22		STMN1					LYN			CFD		MYB	MYB																	CST3	CST3			STMN1	STMN1					CTSD		POU2AF1	POU2AF1
	STMN1	STMN1							CST3					IL7R	MAX																	CFD	CD33				KYNU					LYN
	MAX								CD33						KYNU																		CFD									CST3
									CFD																								ZYX									CD33
									ZYX																																	CFD
																																										ZYX
[truncated: 39 more columns]

## Sheet: Lung
mRMR	1	CMIM	1	2	3	4	5	6	7	8	9	10	11	12	13	14	FCBF	iRDA
GeneSet	ENK_UV_RESPONSE_KERATINOCYTE_UP	GeneSet	KAAB_HEART_ATRIUM_VS_VENTRICLE_UP	BROWNE_HCMV_INFECTION_48HR_DN	JOHNSTONE_PARVB_TARGETS_2_UP	ENK_UV_RESPONSE_KERATINOCYTE_UP	DAZARD_RESPONSE_TO_UV_NHEK_UP	COLDREN_GEFITINIB_RESISTANCE_DN	CHARAFE_BREAST_CANCER_LUMINAL_VS_MESENCHYMAL_UP	LINDGREN_BLADDER_CANCER_CLUSTER_1_DN	SCHAEFFER_PROSTATE_DEVELOPMENT_48HR_UP	ONDER_CDH1_TARGETS_2_DN	WU_CELL_MIGRATION	INTEGRAL_TO_MEMBRANE	SWEET_LUNG_CANCER_KRAS_UP	MODULE_64	GeneSet	GeneSet
FDR	0.053	FDR	0.149	0.153	0.236	0.0001	0.033	0.077	0.083	0.104	0.091	0.195	0.242	0.234	0.223	0.21	FDR	FDR
Gene	MAPK13	Gene	HEG1	HEG1	HEG1	SLC1A6	TACSTD2	MAPK13	EMP2	EMP2	EFEMP1	SEMA3C	EFEMP1	HAS1	PLD3	SLC1A6	Gene	Gene
	XBP1		PTGIS	EFEMP1	PTRF	MAPK13	XBP1	TACSTD2	XBP1	XBP1	EMP2	MAPK13	MAPK13	SLC1A6	TACSTD2	CCL18
	CLDN4		EFEMP1	PTRF	SPTAN1	TACSTD2	CLDN4	CLDN4	CLDN4	CLDN4	MAPK13	TACSTD2	TACSTD2	EMP2	XBP1	TACSTD2
						XBP1					TACSTD2	CLDN4	CLDN4	TACSTD2		CLDN4
						CLDN4					CLDN4			CLDN4

## Sheet: Lymphoma
mRMR	1	CMIM	1	2	3	4	FCBF	1	2	3	iRDA	1	2	3	4	5	6	7	8	9	10	11	12	13	14	15	16	17	18	19
GeneSet	SHIPP_DLBCL_VS_FOLLICULAR_LYMPHOMA_DN	GeneSet	SHIPP_DLBCL_VS_FOLLICULAR_LYMPHOMA_UP	CASORELLI_ACUTE_PROMYELOCYTIC_LEUKEMIA_DN	SHIPP_DLBCL_VS_FOLLICULAR_LYMPHOMA_DN	GSE22886_NAIVE_BCELL_VS_MONOCYTE_UP	GeneSet	SHIPP_DLBCL_VS_FOLLICULAR_LYMPHOMA_UP	GSE17721_0.5H_VS_12H_CPG_BMDM_UP	SHIPP_DLBCL_VS_FOLLICULAR_LYMPHOMA_DN	GeneSet	GRADE_COLON_AND_RECTAL_CANCER_UP	HOFFMANN_LARGE_TO_SMALL_PRE_BII_LYMPHOCYTE_UP	HORIUCHI_WTAP_TARGETS_DN	KRIEG_HYPOXIA_NOT_VIA_KDM3A	LEE_BMP2_TARGETS_DN	MODULE_212	SHIPP_DLBCL_VS_FOLLICULAR_LYMPHOMA_DN	GSE22886_NAIVE_TCELL_VS_MONOCYTE_UP	GSE22886_NAIVE_CD4_TCELL_VS_MONOCYTE_UP	GSE22886_NAIVE_CD8_TCELL_VS_MONOCYTE_UP	GSE17974_IL4_AND_ANTI_IL12_VS_UNTREATED_1H_ACT_CD4_TCELL_UP	GSE22886_NAIVE_BCELL_VS_MONOCYTE_UP	GSE16522_MEMORY_VS_NAIVE_CD8_TCELL_DN	GSE22886_NAIVE_BCELL_VS_NEUTROPHIL_UP	GSE29618_BCELL_VS_MONOCYTE_DAY7_FLU_VACCINE_UP	KRAS.600_UP.V1_UP	ZHENG_BOUND_BY_FOXP3	GSE10325_BCELL_VS_MYELOID_UP	GSE29618_BCELL_VS_PDC_DAY7_FLU_VACCINE_UP
FDR	0.016	FDR	0.152	0.174	0.014	0.122	FDR	0.061	0.245	0.01	FDR	0.244	0.189	0.162	0.207	0.189	0.231	0.033	0.031	0.052	0.067	0.068	0.199	0.186	0.166	0.217	0.216	0.202	0.21	0.214
Gene	HLA-A	Gene	LDHA	LDHA	CLU	CD24	Gene	LDHA	LDHA	HES1	Gene	LDHA	LDHA	LDHA	LDHA	LDHA	LDHA	CD180	CD3D	CD3D	ALDH5A1	GPR18	GPR18	GPR18	GPR18	GPR18	GPR18	GPR18	GPR18	GPR18
	GPR18		MCM7	MCM7	GPR18	GPR18		IFI30	IFI30	GPR18		MELK	MELK	MELK	MELK	MELK	MELK	CD3D	GPR18	GPR18	CD3D	TRIB2	TRIB2	TRIB2	TRIB2	TRIB2	TRIB2	TRIB2	TRIB2	TRIB2
	TRIB2		SLC29A1	CD24	TRIB2	TRIB2		HMGA1		TRIB2						ALDH5A1		GPR18	TRIB2	TRIB2	GPR18
	CCL21				POU6F1	POU6F1		MELK		CCL21								TRIB2			TRIB2

## Sheet: Prostate
mRMR	CMIM	FCBF	iRDA	1	2	3	4	5	6	7	8	9	10	11	12	13	14	15	16
GeneSet	GeneSet	GeneSet	GeneSet	MODULE_5	LIU_PROSTATE_CANCER_DN	MODULE_2	CTGCAGY_UNKNOWN	GSE3982_EOSINOPHIL_VS_NKCELL_UP	MODULE_84	GSE3982_DC_VS_TH1_UP	V$RP58_01	P53_DN.V2_DN	REACTOME_RESPONSE_TO_ELEVATED_PLATELET_CYTOSOLIC_CA2_	MODULE_6	RUTELLA_RESPONSE_TO_CSF2RB_AND_IL4_DN	GSE360_T_GONDII_VS_B_MALAYI_HIGH_DOSE_MAC_DN	AACTTT_UNKNOWN	FUJIWARA_PARK2_HEPATOCYTE_PROLIFERATION_DN	LI_AMPLIFIED_IN_LUNG_CANCER
FDR	FDR	FDR	FDR	0.093	0.236	0.209	0.221	0.222	0.245	0.232	0.249	0.234	0.239	0.247	0.238	0.249	0.238	0.238	0.106
Gene	Gene	Gene	Gene	CFD	CFD	CFD	PTGDS	CFD	CFD	CFD	CALM1	CFD	CFD	CFD	CFD	CFD	CALM1	2	S100P
				PTGDS	PTGDS	PTGDS	CALM1	CALM1	PTGDS	PTGDS	LMO3	PTGDS	CALM1	PTGDS	PTGDS	S100P	LMO3	CFD	TFF3
				LMO3	TGFB3	S100A4	LMO3	S100P	LMO3		TGFB3		TGFB3	TGFB3	AKR1B1		TGFB3	PTGDS	HSPD1
				S100A4	S100A4	ANGPT1			S100A4					S100A4	CDKN1C		BMP5		HPN
				ANGPT1	AKR1B1	CDKN1C			SLC7A11					SPINK2			SERPINI1
				S100P					LILRB1					S100P
									S100P					TFF3
									TFF3
